# Supplementary material for: Human leukocyte antigen class 1 genotype distribution and analysis in persons with active tuberculosis and household contacts from Central Uganda
Source: BMC Infect Dis. 2016 Sep 23;16:504. doi: 10.1186/s12879-016-1833-3 (PMC5034515; doi:10.1186/s12879-016-1833-3)
Supplement: Additional file 1: — Table S1. Distributional differences in baseline characteristics between active TB patients and household contacts in the study. Table comparing the baseline characteristics of active TB patients and household contacts in the study. (XLS 26 kb) [file 12879_2016_1833_MOESM1_ESM.xls]

## Sheet: Sheet1
Additional file 1: Table S1. Distributional differences in baseline characteristics between active TB patients and household contacts in the study
	Subjects with active TB (N=32)	Household contacts (N=45)	p-value
Sex			0.643
Female	16 (50%)	26 (57.8%)
Male	16 (50%)	19 (42.2%)
Age	30.8 + 9.5	16.9 + 11.1	< 0.001
Tribe			0.984
Musoga	2 (6.3%)	5 (11.1%)
Munyoro	1 (3.1%)	2 (4.4%)
Muganda	21 (65.6%)	29 (64.4%)
Mukiga	2 (6.3%)	2 (4.4%)
Mutooro	1 (3.1%)	2 (4.4%)
Kakwa	2 (6.3%)	1 (2.2%)
Acholi	0 (0%)	1 (2.2%)
Alur	1 (3.1%)	1 (2.2%)
Munyankole	2 (6.3%)	2 (4.4%)
Ethnic group			0.882
WLB	6 (18.8)	8 (17.8)
ELB	23 (71.9)	34 (75.6)
EN	2 (6.3%)	1 (2.2)
WN	1 (3.1%)	2 (4.4%)
Categorical variables presented with n (%) and tested with Fisher exact test
Continous variables presented with mean + SD and tested with t-test
