# Supplementary material for: Human leukocyte antigen class 1 genotype distribution and analysis in persons with active tuberculosis and household contacts from Central Uganda
Source: BMC Infect Dis. 2016 Sep 23;16:504. doi: 10.1186/s12879-016-1833-3 (PMC5034515; doi:10.1186/s12879-016-1833-3)
Supplement: Additional file 2: — Table S2. Total allelic frequencies of the study subjects from Kawempe, Kampala. Table of the total allele frequencies for HLA-A, HLA-B and HLA-C alleles of both active TB patients and household contacts in the study. (XLS 28 kb) [file 12879_2016_1833_MOESM2_ESM.xls]

## Sheet: Sheet1
Additional file 2: Table S2. Total allelic frequencies of the study subjects from Kawempe, Kampala
HLA type	Allelic frequency of all individuals (n=77)
A*02	0.227273
B*15	0.188312
C*07	0.188312
C*03	0.175325
B*58	0.149351
C*04	0.149351
A*01	0.103896
A*74	0.103896
C*02	0.0974026
A*30	0.0844156
A*02-A*68	0.0779221
B*42	0.0779221
B*44	0.0779221
A*29	0.0714286
A*03	0.0649351
B*81	0.0649351
C*16	0.0649351
C*02-C*03-C*15	0.0584416
C*17	0.0584416
A*33	0.0519481
B*07	0.0519481
B*49	0.0519481
B*53	0.0519481
C*06	0.0519481
C*06-C*12	0.0519481
A*23	0.0454545
C*08	0.0454545
B*51-B*53	0.038961
A*36	0.0324675
A*66	0.0324675
B*57	0.0324675
C*03-C*04	0.0324675
B*45	0.025974
B*08	0.0194805
B*13	0.0194805
B*14	0.0194805
B*18	0.0194805
B*35	0.0194805
B*51	0.0194805
A*24	0.012987
A*32	0.012987
A*34	0.012987
A*68	0.012987
A*80	0.012987
B*27	0.012987
B*47	0.012987
A*11	0.00649351
A*11-A*15	0.00649351
A*11-A*23	0.00649351
A*23-A*33	0.00649351
A*26-A*23	0.00649351
A*29-A*31	0.00649351
B*39	0.00649351
B*40	0.00649351
B*41	0.00649351
B*41-B*45	0.00649351
B*48	0.00649351
B*50	0.00649351
B*82	0.00649351
C*06/C*07	0.00649351
C*08-C*12	0.00649351
C*12	0.00649351
C*14	0.00649351
