# Supplementary material for: Human leukocyte antigen class 1 genotype distribution and analysis in persons with active tuberculosis and household contacts from Central Uganda
Source: BMC Infect Dis. 2016 Sep 23;16:504. doi: 10.1186/s12879-016-1833-3 (PMC5034515; doi:10.1186/s12879-016-1833-3)
Supplement: Additional file 3: — Table S3. Comparison of allelic frequencies between active TB patients and household contacts in the study. Table comparing the allele frequencies for HLA-A, HLA-B and HLA-C alleles between active TB patients and household contacts in the study. (XLS 49 kb) [file 12879_2016_1833_MOESM3_ESM.xls]

## Sheet: Appendix2_2015-10-06
Additional file 3: Table S3. Comparison of allelic frequencies between active TB patients and household contacts in the study
	Subjects with active TB (N=32)		Household contacts (N=45)		Crude				Adjusted for age**
Allele	allele n	allele %	allele n	allele %	OR	95%CI	p-value*	p-value***	OR	95%CI	p-value	p-value***
A*02	13	20.31	22	24.44	0.79	0.36-1.71	0.566	1.000	1.14	0.44-2.97	0.783	0.783
A*03	8	12.50	2	2.22	6.29	1.29-30.68	0.017	0.374	11.67	1.58-86.26	0.016	0.176
A*74	7	10.94	9	10.00	1.11	0.39-3.14	1.000	1.000	1.37	0.38-4.98	0.629	0.747
A*30	7	10.94	6	6.67	1.72	0.55-5.38	0.388	1.000	2.55	0.59-11.00	0.209	0.613
A*01	5	7.81	11	12.22	0.61	0.20-1.85	0.433	1.000	0.67	0.18-2.50	0.552	0.747
A*02-A*68	5	7.81	7	7.78	1.00	0.30-3.32	1.000	1.000	1.37	0.31-6.08	0.679	0.747
A*29	5	7.81	6	6.67	1.19	0.35-4.07	1.000	1.000	0.69	0.17-2.88	0.610	0.747
A*33	2	3.12	6	6.67	0.45	0.09-2.31	0.470	1.000	0.32	0.05-2.01	0.223	0.613
A*23	2	3.12	5	5.56	0.55	0.10-2.92	0.700	1.000	0.25	0.04-1.67	0.153	0.613
A*36	2	3.12	3	3.33	0.94	0.15-5.77	1.000	1.000	0.32	0.04-2.60	0.287	0.631
A*66	2	3.12	3	3.33	0.94	0.15-5.77	1.000	1.000	0.57	0.07-4.64	0.601	0.747
A*34	2	3.12	0	0.00	-	-	0.171	1.000	-	-	-	-
A*68	2	3.12	0	0.00	-	-	0.171	1.000	-	-	-	-
A*11-A*15	1	1.56	0	0.00	-	-	0.416	1.000	-	-	-	-
A*26-A*23	1	1.56	0	0.00	-	-	0.416	1.000	-	-	-	-
A*24	0	0.00	2	2.22	-	-	0.511	1.000	-	-	-	-
A*32	0	0.00	2	2.22	-	-	0.511	1.000	-	-	-	-
A*80	0	0.00	2	2.22	-	-	0.511	1.000	-	-	-	-
A*11	0	0.00	1	1.11	-	-	1.000	1.000	-	-	-	-
A*11-A*23	0	0.00	1	1.11	-	-	1.000	1.000	-	-	-	-
A*23-A*33	0	0.00	1	1.11	-	-	1.000	1.000	-	-	-	-
A*29-A*31	0	0.00	1	1.11	-	-	1.000	1.000	-	-	-	-
B*15	15	23.44	14	15.56	1.66	0.74-3.74	0.296	1.000	1.64	0.61-4.36	0.326	0.930
B*58	9	14.06	14	15.56	0.89	0.36-2.20	1.000	1.000	0.69	0.24-2.00	0.492	0.930
B*42	5	7.81	7	7.78	1.00	0.30-3.32	1.000	1.000	0.65	0.16-2.61	0.544	0.930
B*44	4	6.25	8	8.89	0.68	0.20-2.37	0.762	1.000	0.60	0.14-2.57	0.491	0.930
B*07	4	6.25	4	4.44	1.43	0.34-5.96	0.719	1.000	0.96	0.18-5.05	0.961	0.961
B*49	4	6.25	4	4.44	1.43	0.34-5.96	0.719	1.000	4.49	0.56-36.22	0.158	0.930
B*53	4	6.25	4	4.44	1.43	0.34-5.96	0.719	1.000	1.17	0.22-6.30	0.857	0.961
B*81	3	4.69	7	7.78	0.58	0.14-2.35	0.524	1.000	0.63	0.12-3.25	0.581	0.930
B*51-B*53	2	3.12	4	4.44	0.69	0.12-3.91	1.000	1.000	0.43	0.06-3.12	0.406	0.930
B*57	2	3.12	3	3.33	0.94	0.15-5.77	1.000	1.000	1.15	0.12-10.72	0.902	0.961
B*14	2	3.12	1	1.11	2.87	0.25-32.36	0.571	1.000	5.72	0.23-143.93	0.290	0.930
B*47	2	3.12	0	0.00	-	-	0.171	1.000	-	-	-	-
B*08	1	1.56	2	2.22	0.70	0.06-7.87	1.000	1.000	0.69	0.04-11.89	0.795	0.961
B*18	1	1.56	2	2.22	0.70	0.06-7.87	1.000	1.000	0.66	0.04-11.26	0.772	0.961
B*35	1	1.56	2	2.22	0.70	0.06-7.87	1.000	1.000	3.41	0.08-138.88	0.517	0.930
B*51	1	1.56	2	2.22	0.70	0.06-7.87	1.000	1.000	3.02	0.08-112.59	0.550	0.930
B*27	1	1.56	1	1.11	1.41	0.09-23.01	1.000	1.000	1.14	0.04-30.89	0.937	0.961
B*40	1	1.56	0	0.00	-	-	0.416	1.000	-	-	-	-
B*41	1	1.56	0	0.00	-	-	0.416	1.000	-	-	-	-
B*48	1	1.56	0	0.00	-	-	0.416	1.000	-	-	-	-
B*45	0	0.00	4	4.44	-	-	0.142	1.000	-	-	-	-
B*13	0	0.00	3	3.33	-	-	0.267	1.000	-	-	-	-
B*39	0	0.00	1	1.11	-	-	1.000	1.000	-	-	-	-
B*41-B*45	0	0.00	1	1.11	-	-	1.000	1.000	-	-	-	-
B*50	0	0.00	1	1.11	-	-	1.000	1.000	-	-	-	-
B*82	0	0.00	1	1.11	-	-	1.000	1.000	-	-	-	-
C*03	13	20.31	14	15.56	1.38	0.60-3.19	0.521	0.977	1.12	0.42-3.03	0.817	0.922
C*07	12	18.75	17	18.89	0.99	0.44-2.25	1.000	1.000	1.09	0.41-2.95	0.859	0.922
C*04	7	10.94	16	17.78	0.57	0.22-1.47	0.262	0.977	0.53	0.17-1.61	0.262	0.842
C*02	6	9.38	9	10.00	0.93	0.31-2.76	1.000	1.000	0.94	0.25-3.44	0.922	0.922
C*02-C*03-C*15	6	9.38	3	3.33	3.00	0.72-12.48	0.164	0.977	2.04	0.39-10.55	0.395	0.842
C*17	5	7.81	4	4.44	1.82	0.47-7.07	0.491	0.977	1.67	0.33-8.49	0.536	0.842
C*16	4	6.25	6	6.67	0.93	0.25-3.45	1.000	1.000	1.82	0.33-10.11	0.496	0.842
C*08	4	6.25	3	3.33	1.93	0.42-8.95	0.450	0.977	3.82	0.48-30.07	0.203	0.842
C*06	2	3.12	6	6.67	0.45	0.09-2.31	0.470	0.977	0.53	0.08-3.55	0.510	0.842
C*06-C*12	2	3.12	6	6.67	0.45	0.09-2.31	0.470	0.977	0.34	0.05-2.14	0.249	0.842
C*03-C*04	2	3.12	3	3.33	0.94	0.15-5.77	1.000	1.000	0.83	0.10-7.09	0.862	0.922
C*06-C*07	1	1.56	0	0.00	-	-	0.416	0.977	-	-	-	-
C*08-C*12	0	0.00	1	1.11	-	-	1.000	1.000	-	-	-	-
C*12	0	0.00	1	1.11	-	-	1.000	1.000	-	-	-	-
C*14	0	0.00	1	1.11	-	-	1.000	1.000	-	-	-	-
Some alleles were ambiguous therefore more than one allele is indicated in such cases.
OR and p-values adjusted for age were only presented for alleles where both groups have an allele frequence > 0
*Fisher Exact Test
**Estimated with logistic regression
***Adjusted with Benjamini & Hochberg (FDR) for number of tests performed within each HLA type
